# Supplementary material for: Development of Oncolytic Vectors Based on Human Adenovirus Type 6 for Cancer Treatment
Source: Viruses. 2023 Jan 7;15(1):182. doi: 10.3390/v15010182 (PMC9865941; doi:10.3390/v15010182)
Supplement: Supplementary file 1 [file viruses-15-00182-s001.zip]

Archive with 1 entries (1 files):
- viruses-2102910-supplementary.pdf
